# Supplementary material for: The Quality Characteristics of Black Soybean Compound Fermented Milk Using Lactiplantibacillus plantarum IMAU40001: A Physicochemical and Metabolomics Analysis
Source: Microorganisms. 2026 May 27;14(6):1209. doi: 10.3390/microorganisms14061209 (PMC13304472; doi:10.3390/microorganisms14061209)
Supplement: Supplementary file 1 [file microorganisms-14-01209-s001.zip]

Archive with 1 entries (1 files):
- microorganisms-4279329-supplementary.xls
