# Supplementary material for: The Quality Characteristics of Black Soybean Compound Fermented Milk Using Lactiplantibacillus plantarum IMAU40001: A Physicochemical and Metabolomics Analysis
Source: Microorganisms. 2026 May 27;14(6):1209. doi: 10.3390/microorganisms14061209 (PMC13304472; doi:10.3390/microorganisms14061209)
Supplement: Supplementary file 1 [file microorganisms-14-01209-s001.zip › microorganisms-4279329-supplementary.xls]

## Sheet: Table S1
Table S1 Sensory evaluation scores for four group
Sensory item	A	B	C	D
Color	16.80±0.79b	16.80±0.79ab	16.60±1.07b	17.70±0.48a
Taste	19.50±1.27b	20.10±1.79ab	19.30±1.89b	23.10±1.52a
Aroma	16.40±5.27a	17.40±3.66a	19.40±4.81a	20.60±3.44a
Texture	16.10±1.66a	13.90±1.73a	15.60±1.35a	15.30±1.64a
Total scores	68.80±6.81b	68.20±5.37b	70.90±6.72ab	76.70±4.81a
Note: Different lowercase letters in the same row indicate significant differences (P < 0.05).

## Sheet: Table S2
Table S2 Metabolites results of four groups
Name	IonMode	MolecularWeight	ClassI	ClassII	A1	A2	A3	B1	B2	B3	C1	C2	C3	D1	D2	D3
Adalinine	Positive	225.173	Alkaloids and derivatives	-	8.16856e+07	8.20575e+07	8.42382e+07	6.59151e+07	6.10351e+07	6.39903e+07	6.38226e+07	6.75703e+07	7.01278e+07	1.33084e+08	1.30606e+08	1.56028e+08
(+)-Isopilocarpine	Positive	208.121	Alkaloids and derivatives	-	2.43205e+06	1.19048e+07	1.2103e+07	1.12299e+07	8.55104e+06	1.15435e+07	1.0046e+07	1.74883e+07	1.04038e+07	1.12876e+07	8.2442e+06	1.13232e+07
Prosopinine	Positive	287.246	Alkaloids and derivatives	-	2.38802e+07	2.49828e+07	1.34541e+07	1.27332e+07	1.78671e+07	2.16421e+07	2.21891e+07	2.23469e+07	2.32519e+07	2.02908e+07	2.08791e+07	1.44107e+07
senecionan	Positive	291.22	Alkaloids and derivatives	-	3.44493e+07	3.79841e+07	3.29382e+07	2.15215e+07	3.26159e+07	3.71368e+07	6.39808e+07	6.73553e+07	5.35341e+07	2.75229e+07	3.90756e+07	2.94377e+07
Indicine N-oxide	Negative	315.168	Alkaloids and derivatives	-	4.36997e+06	3.31291e+06	2.92863e+06	6.79499e+06	5.67118e+06	5.66012e+06	4.24668e+06	3.91041e+06	3.58834e+06	294073	188577	128994
Muricinine	Negative	313.131	Alkaloids and derivatives	Aporphines	723229	751997	739240	1.77755e+06	1.71756e+06	1.93714e+06	376238	336478	398503	1.33389e+07	1.32989e+07	1.11409e+07
Chaetoglobosin C	Negative	528.262	Alkaloids and derivatives	Cytochalasans	1.70431e+06	1.74152e+06	1.91477e+06	295297	277311	414875	2.20962e+06	2.06124e+06	1.93104e+06	1.5096e+07	1.61547e+07	1.39434e+07
Methoxyadiantifoline	Negative	756.362	Alkaloids and derivatives	Aporphines	1.82491e+06	1.73425e+06	1.9732e+06	668231	818348	601324	2.58107e+06	2.24788e+06	2.42167e+06	6.21226e+07	5.90162e+07	3.91099e+07
Acetylgynuramine	Negative	393.179	Alkaloids and derivatives	-	2.84338e+06	1.78197e+06	2.60976e+06	2.70441e+06	2.13232e+06	1.47518e+06	1.45947e+06	2.83101e+06	3.54826e+06	2.4189e+06	2.0115e+06	2.76087e+06
5alpha-Hydroxycostic acid	Positive	250.157	Lipids and lipid-like molecules	Prenol lipids	2.40277e+06	2.86533e+06	677387	2.57009e+06	1.86684e+06	1.90382e+06	1.26292e+06	846291	1.72179e+06	3.05234e+06	3.12217e+06	3.0291e+06
Soyasaponin Ba	Positive	958.514	Lipids and lipid-like molecules	Prenol lipids	2.15212e+08	2.10533e+08	2.17729e+08	2.07815e+08	2.06551e+08	2.00462e+08	2.1499e+08	2.21593e+08	2.07454e+08	987142	282000	1.09475e+07
Soyasaponin Ab	Positive	1436.65	Lipids and lipid-like molecules	Prenol lipids	6.72377e+06	7.15842e+06	8.02572e+06	7.38225e+06	6.1197e+06	5.89656e+06	5.25634e+06	5.82644e+06	6.38798e+06	9.6668e+06	1.11773e+07	9.85284e+06
Tiglyl carnitine	Positive	243.147	Lipids and lipid-like molecules	Fatty Acyls	1.77226e+07	1.93649e+07	2.11542e+07	1.93223e+07	1.63858e+07	1.70032e+07	1.45044e+07	1.63615e+07	1.37227e+07	5.68417e+07	2.9329e+07	5.10705e+07
1-Monomyristin	Positive	302.246	Lipids and lipid-like molecules	Glycerolipids	7.38707e+06	6.72888e+06	5.64608e+06	6.0494e+06	7.61522e+06	6.32386e+06	5.67538e+06	5.43038e+06	7.7881e+06	1.13305e+07	1.27064e+07	8.19197e+06
Soyasaponin II	Positive	912.508	Lipids and lipid-like molecules	Prenol lipids	3.13086e+08	3.08518e+08	2.779e+08	2.1915e+08	2.93003e+08	3.25426e+08	3.50865e+08	3.53104e+08	3.14278e+08	4.41038e+06	4.19605e+06	463521
Soyasaponin Bb	Positive	942.519	Lipids and lipid-like molecules	Prenol lipids	1.06696e+09	1.0734e+09	9.56293e+08	6.19088e+08	1.05259e+09	1.02658e+09	1.11278e+09	1.10867e+09	1.11335e+09	1.60731e+07	1.49414e+07	3.22344e+06
Soyasapogenol A	Positive	474.371	Lipids and lipid-like molecules	Prenol lipids	2.77184e+07	2.74117e+07	2.91597e+07	2.77814e+07	3.16307e+07	3.16342e+07	2.84041e+07	3.12469e+07	2.4971e+07	58328.8	173263	2.19924e+06
Myristoleic acid	Positive	226.193	Lipids and lipid-like molecules	Fatty Acyls	3.8979e+07	3.87256e+07	2.06343e+07	3.91288e+07	4.84368e+07	2.27045e+07	2.33612e+07	2.36538e+07	2.09872e+07	3.5699e+07	3.66007e+07	1.93868e+07
soyasapogenol E monoglucuronide	Positive	632.392	Lipids and lipid-like molecules	Prenol lipids	1.82439e+07	1.64026e+07	1.98167e+07	2.28636e+07	1.85255e+07	1.84279e+07	1.7914e+07	1.85081e+07	1.76985e+07	5.52732e+06	153970	5.77605e+06
soyasapogenol A monoglucuronide	Negative	650.403	Lipids and lipid-like molecules	Prenol lipids	3.39815e+06	3.7489e+06	3.61613e+06	3.78152e+06	3.78763e+06	4.11307e+06	4.57338e+06	3.18919e+06	3.20956e+06	8.14938e+06	7.94098e+06	5.50267e+06
Corchorifatty acid F	Negative	328.225	Lipids and lipid-like molecules	Fatty Acyls	2.89803e+08	3.03948e+08	2.99756e+08	2.96142e+08	2.87963e+08	2.7204e+08	2.78062e+08	2.82786e+08	2.55029e+08	6.45339e+07	6.58826e+07	6.13079e+07
N-Benzyloctadecanamide	Positive	373.334	Lipids and lipid-like molecules	Fatty Acyls	1.59816e+07	1.64809e+07	1.43797e+07	1.47486e+07	1.72215e+07	1.65573e+07	1.37889e+07	1.43322e+07	1.3215e+07	1.86074e+07	1.88967e+07	1.48951e+07
Bombykol	Positive	238.23	Lipids and lipid-like molecules	Fatty Acyls	1.07688e+09	1.08163e+09	6.77802e+08	9.85691e+08	1.07722e+09	1.36373e+09	1.4327e+09	1.4667e+09	1.49658e+09	1.42269e+09	1.42819e+09	3.18951e+09
Guaiol	Positive	222.198	Lipids and lipid-like molecules	Prenol lipids	774004	1.03439e+06	415299	416270	825299	568146	345121	643494	499466	871108	1.40737e+06	528060
Curcumol	Positive	236.178	Lipids and lipid-like molecules	Prenol lipids	1.78635e+07	1.9864e+07	9.71051e+06	1.67468e+07	1.53108e+07	1.12341e+07	1.15428e+07	1.1774e+07	1.83625e+07	8.12594e+06	8.07449e+06	5.05611e+06
Isosteviol	Positive	318.219	Lipids and lipid-like molecules	Prenol lipids	5.09938e+06	9.59994e+06	6.05897e+06	3.73697e+06	4.18564e+06	4.47186e+06	5.6058e+06	5.12472e+06	4.31777e+06	1.92958e+06	1.80416e+06	1.69801e+06
Perillyl alcohol	Positive	152.12	Lipids and lipid-like molecules	Prenol lipids	4.56257e+07	4.36864e+07	5.98172e+07	3.4228e+07	3.34636e+07	3.51894e+07	1.13284e+08	1.16328e+08	9.67332e+07	5.98626e+06	4.93793e+06	5.00227e+06
Monoolein	Positive	356.293	Lipids and lipid-like molecules	Glycerolipids	4.83616e+06	4.21505e+06	2.36088e+06	9.29795e+06	1.01672e+07	7.46283e+06	6.09144e+06	6.00476e+06	5.59821e+06	6.14099e+06	6.28335e+06	8.99387e+06
cis-11-Eicosenoic acid	Positive	310.287	Lipids and lipid-like molecules	Fatty Acyls	3.51697e+07	4.11261e+07	3.37947e+07	2.99478e+07	3.73921e+07	3.32715e+07	3.59884e+07	3.97765e+07	3.71467e+07	4.78409e+07	5.34663e+07	5.28503e+07
Methylsuccinic acid	Positive	132.042	Lipids and lipid-like molecules	Fatty Acyls	1.9815e+07	2.20216e+07	1.78724e+07	3.10945e+07	2.93257e+07	4.15783e+07	1.58084e+07	1.72568e+07	1.36408e+07	2.99366e+07	3.67948e+07	2.66381e+07
Panthenol	Positive	205.131	Lipids and lipid-like molecules	Fatty Acyls	919997	1.43172e+06	86737.5	847601	1.07833e+06	251438	504803	63498.5	551336	2.8405e+06	3.19124e+06	2.19264e+06
gamma-Linolenic acid	Positive	278.225	Lipids and lipid-like molecules	Fatty Acyls	9.69118e+06	8.40165e+06	6.29421e+06	9.96506e+06	1.27854e+07	1.07375e+07	7.3449e+06	8.55285e+06	6.89955e+06	5.66502e+06	5.81639e+06	5.51438e+06
Linoleic acid	Positive	280.24	Lipids and lipid-like molecules	Fatty Acyls	1.32038e+07	1.35817e+07	7.11554e+06	4.32763e+07	5.08664e+07	3.45672e+07	7.56224e+06	7.71062e+06	7.43662e+06	6.7802e+06	6.87638e+06	5.0316e+06
Suberic acid	Positive	174.089	Lipids and lipid-like molecules	Fatty Acyls	443528	342731	247805	239292	180763	270541	456814	457524	273316	572310	549303	715800
Prosaikogenin D	Positive	618.413	Lipids and lipid-like molecules	Prenol lipids	797168	807245	611720	687674	950651	621006	417610	592544	688702	2.36925e+06	2.39585e+06	1.48256e+06
Cimiracemoside D	Positive	678.398	Lipids and lipid-like molecules	Steroids and steroid derivatives	3.17106e+07	3.36216e+07	3.28981e+07	2.33343e+07	2.25956e+07	2.10561e+07	3.00283e+07	2.99604e+07	2.44844e+07	5.10461e+07	4.88086e+07	4.3332e+07
Araloside VII	Positive	1120.57	Lipids and lipid-like molecules	Prenol lipids	1.63555e+06	1.07174e+06	998387	863967	1.24049e+06	1.18125e+06	955170	896435	948532	2.16521e+06	2.42335e+06	2.71581e+06
Officinalisinin I	Positive	920.498	Lipids and lipid-like molecules	Steroids and steroid derivatives	3.76136e+06	2.48289e+06	1.4919e+06	3.67836e+06	1.94377e+06	2.07942e+06	2.72555e+06	2.8414e+06	2.76956e+06	1.60076e+07	1.82052e+07	1.97036e+07
Mogroside III-E	Positive	962.545	Lipids and lipid-like molecules	Steroids and steroid derivatives	991495	894836	722148	665244	739748	771333	1.14011e+06	988252	547164	919928	957030	857282
Formosanin C	Positive	1014.54	Lipids and lipid-like molecules	Steroids and steroid derivatives	3.60794e+06	3.69237e+06	3.15136e+06	2.73897e+06	3.94122e+06	3.96944e+06	3.78673e+06	4.12589e+06	3.70824e+06	5.11325e+06	5.50353e+06	4.54437e+06
Paris saponin VII	Positive	1030.53	Lipids and lipid-like molecules	Steroids and steroid derivatives	3.47751e+07	3.40071e+07	3.05778e+07	2.86788e+07	3.28614e+07	3.27174e+07	3.64579e+07	3.65105e+07	3.77637e+07	103647	2.92639e+06	3.32282e+06
menatetrenone	Positive	444.303	Lipids and lipid-like molecules	Prenol lipids	1.07605e+07	1.0635e+07	7.24288e+06	4.83359e+06	8.43633e+06	7.61821e+06	1.09739e+07	8.52926e+06	8.73965e+06	1.92906e+07	1.83118e+07	1.06399e+07
Azelaic acid	Negative	188.105	Lipids and lipid-like molecules	Fatty Acyls	8.44407e+07	9.25435e+07	9.51587e+07	6.91477e+07	6.82506e+07	7.13286e+07	7.84139e+07	8.01646e+07	7.21358e+07	4.66625e+07	4.64432e+07	5.04526e+07
Oleyl alcohol	Negative	268.277	Lipids and lipid-like molecules	Fatty Acyls	11421.1	22902.1	192389	210366	74648.2	68806.3	71640.6	70182.3	37811.7	40597.1	50556.2	42786.1
Gallicynoic acid F	Negative	344.22	Lipids and lipid-like molecules	Fatty Acyls	7.2777e+07	7.6511e+07	8.14297e+07	8.208e+07	7.96409e+07	7.97568e+07	3.50244e+07	6.31682e+07	5.7477e+07	2.60478e+07	2.4956e+07	2.29431e+07
6-Feruloyl ajugol	Negative	524.189	Lipids and lipid-like molecules	Prenol lipids	8.50149e+06	1.00275e+07	1.07466e+07	1.07307e+07	9.47229e+06	8.68495e+06	7.75507e+06	7.69645e+06	7.73422e+06	7.17525e+06	9.58712e+06	1.8061e+07
3-O-vanillyceanothic acid	Negative	636.366	Lipids and lipid-like molecules	Prenol lipids	1.44543e+06	1.61569e+06	1.51214e+06	1.1484e+06	1.32644e+06	1.33797e+06	1.42971e+06	1.52247e+06	1.42813e+06	22782.2	102065	51770.3
Maculosin	Positive	260.116	Organic acids and derivatives	Carboxylic acids and derivatives	1.14533e+07	1.50944e+07	1.39413e+07	1.07531e+07	1.1292e+07	2.05601e+07	1.07385e+07	9.8187e+06	8.27801e+06	9.27772e+06	1.03221e+07	1.02362e+07
Dicaprylyl carbonate	Positive	286.251	Organic acids and derivatives	Organic carbonic acids and derivatives	1.07357e+07	1.0559e+07	1.93284e+06	7.56662e+06	1.06061e+07	3.06247e+06	5.21738e+06	5.50067e+06	6.8594e+06	2.75385e+07	2.67605e+07	9.52609e+06
gamma-Glutamyl-valine	Positive	246.122	Organic acids and derivatives	Carboxylic acids and derivatives	6.2506e+06	7.18666e+06	8.51519e+06	4.67776e+06	3.06158e+06	5.05707e+06	6.74241e+06	3.85671e+06	5.90436e+06	6.09827e+06	5.89655e+06	6.8155e+06
gamma-Glutamylphenylalanine	Positive	294.122	Organic acids and derivatives	Carboxylic acids and derivatives	1.43149e+10	1.39003e+10	1.8368e+10	2.49168e+10	2.36571e+10	2.43352e+10	1.95545e+10	2.08546e+10	2.07624e+10	2.47548e+07	2.9789e+07	1.11734e+07
N-Acetyl-L-tryptophan	Positive	246.1	Organic acids and derivatives	Carboxylic acids and derivatives	2.44284e+07	2.22391e+07	2.5063e+07	8.76507e+07	7.07942e+07	8.06471e+07	1.09483e+07	8.83985e+06	9.16111e+06	7.04424e+06	6.99087e+06	5.95898e+06
Palmitoylethanolamide	Positive	299.282	Organic acids and derivatives	Carboximidic acids and derivatives	1.58422e+07	1.50307e+07	1.24403e+07	8.32942e+06	1.262e+07	2.8012e+07	1.7785e+07	1.85459e+07	1.58741e+07	1.89847e+07	1.92795e+07	3.13602e+07
L-Leucine	Positive	131.095	Organic acids and derivatives	Carboxylic acids and derivatives	8.0053e+06	7.11877e+06	1.0648e+07	4.08917e+06	3.84875e+06	4.09884e+06	4.46733e+07	2.4159e+07	2.15933e+07	3.01974e+07	3.84567e+07	3.02894e+07
L-Phenylalanine	Positive	165.079	Organic acids and derivatives	Carboxylic acids and derivatives	8.96967e+08	8.59881e+08	1.05002e+09	1.00401e+09	8.92283e+08	9.48729e+08	1.20518e+09	1.25151e+09	7.63975e+08	2.81042e+07	2.43699e+07	2.44356e+07
L-Arginine	Positive	174.112	Organic acids and derivatives	Carboxylic acids and derivatives	6.73789e+06	7.5798e+06	1.00775e+07	9.13797e+06	8.69604e+06	1.47659e+07	1.56297e+07	1.40597e+07	4.5779e+06	3.99099e+06	2.58972e+06	4.21328e+06
L-Glutamic acid	Positive	147.053	Organic acids and derivatives	Carboxylic acids and derivatives	9.33778e+06	9.26993e+06	9.81635e+06	5.03033e+06	4.7957e+06	4.62378e+06	2.39001e+07	2.54058e+07	1.94299e+07	1.22335e+08	1.42377e+08	9.81531e+07
Creatine	Positive	131.069	Organic acids and derivatives	Carboxylic acids and derivatives	179469	187227	316893	485643	328444	2.76833e+06	2.30806e+06	2.36738e+06	866324	504204	501625	2.83466e+07
L-Proline	Positive	115.063	Organic acids and derivatives	Carboxylic acids and derivatives	1.45657e+07	1.26481e+07	3.24683e+07	1.56863e+07	1.55505e+07	1.64301e+07	1.51618e+07	1.69034e+07	1.56158e+07	4.82947e+07	5.1143e+07	5.25027e+07
L-Lysine	Positive	146.106	Organic acids and derivatives	Carboxylic acids and derivatives	424246	662040	303726	398157	414572	829087	769776	659400	711219	1.23936e+06	1.05828e+06	1.58873e+06
L-Glutamine	Positive	146.069	Organic acids and derivatives	Carboxylic acids and derivatives	2.1669e+07	2.01057e+07	1.94088e+07	1.82688e+06	2.19137e+06	1.22479e+06	1.41525e+07	1.46051e+07	1.35063e+07	1.03234e+08	1.18459e+08	8.46343e+07
2-hydroxyglutarate	Positive	148.037	Organic acids and derivatives	Hydroxy acids and derivatives	131397	156552	13608.7	43212.2	83649	404011	45897.8	218623	38576.3	466344	946072	32791.8
Tyr Ile Tyr	Positive	457.221	Organic acids and derivatives	Carboxylic acids and derivatives	4.6154e+06	4.77085e+06	3.12512e+06	2.45551e+06	3.9969e+06	3.24157e+06	3.92222e+06	3.98768e+06	3.70383e+06	7.25651e+06	7.34673e+06	4.82733e+06
Cyclo-(Leu-Tyr)	Positive	276.147	Organic acids and derivatives	Carboxylic acids and derivatives	363333	246682	350178	208697	263448	356574	222019	225344	409690	580363	602768	384587
Val Pro Phe	Positive	361.2	Organic acids and derivatives	Carboxylic acids and derivatives	782543	774759	312669	459305	932342	769985	534470	655302	579417	1.71914e+06	1.85485e+06	1.76117e+06
Trp Met His	Positive	472.189	Organic acids and derivatives	Carboxylic acids and derivatives	3.46216e+06	3.68946e+06	2.88676e+06	2.74713e+06	3.21511e+06	3.3749e+06	4.34971e+06	4.3572e+06	4.0287e+06	8.71389e+07	8.22666e+07	127753
N-benzoyl-L-aspartic acid	Negative	237.064	Organic acids and derivatives	Carboxylic acids and derivatives	2.10812e+07	3.91536e+07	2.46006e+07	3.45301e+07	3.23264e+07	3.14569e+07	3.47543e+07	3.08129e+07	3.18463e+07	5.02676e+06	3.77687e+06	8.30017e+06
3-hydroxylaurate	Negative	216.173	Organic acids and derivatives	Hydroxy acids and derivatives	6.05494e+07	6.48346e+07	4.17277e+07	5.1123e+07	6.07812e+07	4.14146e+07	1.79676e+07	1.79267e+07	1.56317e+07	1.40007e+08	1.41499e+08	9.91677e+07
Maleic acid	Negative	116.011	Organic acids and derivatives	Carboxylic acids and derivatives	9.40751e+06	6.75593e+06	8.98029e+06	7.15541e+06	8.22333e+06	1.04948e+07	8.89414e+06	1.17349e+07	1.17117e+07	1.34891e+07	1.11694e+07	1.53057e+07
L-Malate	Negative	134.022	Organic acids and derivatives	Hydroxy acids and derivatives	1.60225e+06	2.04548e+06	2.85863e+06	2.56315e+06	2.69717e+06	2.11422e+06	5.22766e+06	5.36323e+06	1.81842e+06	2.74564e+06	2.58519e+06	2.5555e+07
Tricarballylic acid	Negative	176.032	Organic acids and derivatives	Carboxylic acids and derivatives	1.20659e+07	1.32871e+07	9.99164e+06	9.1354e+06	9.58932e+06	8.00623e+06	1.79658e+06	2.37521e+06	1.98658e+06	3.32384e+06	4.22538e+06	2.98177e+06
Trp Pro Ser	Negative	388.175	Organic acids and derivatives	Carboxylic acids and derivatives	4.64875e+08	4.78104e+08	4.83255e+08	9.48701e+07	7.00266e+07	1.0063e+08	1.41735e+09	7.15284e+08	1.38369e+09	4.08055e+06	1.05914e+06	2.45973e+06
Asparaginyl-Tryptophan	Negative	318.133	Organic acids and derivatives	Carboxylic acids and derivatives	3.55526e+06	3.54237e+06	4.43896e+06	4.06268e+06	3.34809e+06	2.92172e+06	3.42193e+06	2.95428e+06	3.16755e+06	789623	502461	402939
Vemlidy	Negative	476.194	Organic acids and derivatives	Carboxylic acids and derivatives	2.0299e+06	1.92293e+06	1.88697e+06	1.23992e+06	2.28631e+06	1.97978e+06	2.33159e+06	1.8041e+06	2.29553e+06	4.64097e+06	4.77189e+06	3.60374e+06
N-Myristoyl Cysteine	Negative	331.218	Organic acids and derivatives	Carboxylic acids and derivatives	519996	324638	371494	325631	405702	333577	526515	195520	413720	199687	228518	292670
N-Lauroyl Asparagine	Negative	314.221	Organic acids and derivatives	Carboxylic acids and derivatives	1.56706e+06	1.61441e+06	873951	1.5375e+06	2.19146e+06	1.72267e+06	728686	179728	732171	4.41599e+06	3.59432e+06	2.16873e+06
3-Hydroxystachydrine	Negative	159.09	Organic acids and derivatives	Carboxylic acids and derivatives	2.50889e+07	1.20497e+07	1.44e+07	3.2854e+07	1.86979e+07	1.87145e+07	2.55931e+07	1.21585e+07	2.23983e+07	4.34193e+07	2.81766e+07	3.6336e+07
Fokienagarofuran A	Negative	698.273	Organic acids and derivatives	Carboxylic acids and derivatives	5.63445e+06	5.66051e+06	5.59997e+06	5.12147e+06	5.64995e+06	5.41197e+06	4.70487e+06	4.80715e+06	4.61035e+06	427773	212216	611522
L-dihydroanticapsin	Negative	201.1	Organic acids and derivatives	Carboxylic acids and derivatives	1.09622e+07	1.09087e+07	1.19793e+07	6.99715e+06	7.24962e+06	6.4046e+06	9.74191e+06	1.01615e+07	8.85092e+06	3.99688e+07	3.96044e+07	3.68333e+07
Canthiumine	Negative	552.274	Organic acids and derivatives	Carboxylic acids and derivatives	6.42899e+06	8.133e+06	7.57211e+06	9.39524e+06	8.63e+06	9.64509e+06	7.80469e+06	8.80908e+06	7.50286e+06	930362	1.22445e+06	1.38259e+06
Alstonoxine B	Negative	330.194	Organic acids and derivatives	Carboxylic acids and derivatives	236967	230188	87067.5	112933	260583	183952	167089	149367	89806	293806	338019	258515
Asp-Phe-Val-Val	Negative	478.243	Organic acids and derivatives	Carboxylic acids and derivatives	8.89937e+06	1.11273e+07	1.30468e+07	8.71044e+06	7.82153e+06	1.01561e+07	1.60631e+07	9.6036e+06	9.42431e+06	227699	313765	626588
Tridodecylamine	Positive	521.59	Organic nitrogen compounds	Organonitrogen compounds	3.80524e+07	3.73792e+07	5.21298e+07	4.1987e+07	4.27876e+07	4.64946e+07	8.50671e+07	8.70486e+07	5.85058e+07	4.86686e+07	4.83306e+07	3.32615e+07
N,N-Dimethylsphingosine	Positive	327.314	Organic nitrogen compounds	Organonitrogen compounds	1.21392e+06	1.25184e+06	995691	710518	906607	1.09022e+06	894171	914604	785305	1.1581e+06	1.36277e+06	1.06322e+06
Caulibugulone F	Positive	231.101	Organic nitrogen compounds	Organonitrogen compounds	8.35084e+06	9.85517e+06	5.57332e+06	1.40051e+07	1.29691e+07	1.29901e+07	1.18978e+07	7.68916e+06	1.01333e+07	1.15991e+06	67997.2	964798
Choline	Positive	104.108	Organic nitrogen compounds	Organonitrogen compounds	2.95522e+06	3.41189e+06	6.30901e+06	4.70184e+06	3.83109e+06	1.6668e+07	1.71752e+07	1.69042e+07	3.00215e+06	525946	694859	3.20653e+07
oleoyl ethanolamide	Positive	325.298	Organic nitrogen compounds	Organonitrogen compounds	9.13975e+07	9.85167e+07	5.56147e+07	3.80566e+07	8.60899e+07	8.25932e+07	1.10223e+08	1.22427e+08	1.13039e+08	5.6091e+07	7.95545e+07	5.69126e+07
Octadecylamine	Positive	269.308	Organic nitrogen compounds	Organonitrogen compounds	5.15814e+08	5.02441e+08	3.0931e+08	1.98383e+08	3.29369e+08	3.785e+08	3.97563e+08	4.02164e+08	3.93938e+08	4.73244e+08	4.62029e+08	3.37025e+08
Hexadecylamine	Positive	241.277	Organic nitrogen compounds	Organonitrogen compounds	3.37548e+07	3.35078e+07	5.54972e+06	3.12359e+07	2.7888e+07	7.36758e+06	7.047e+06	6.95874e+06	2.89127e+07	1.16e+07	1.17218e+07	5.75463e+06
Dicyclohexylamine	Positive	181.183	Organic nitrogen compounds	Organonitrogen compounds	1.31378e+09	1.33056e+09	3.49736e+08	1.42648e+09	1.32352e+09	5.73449e+08	4.17068e+08	4.41784e+08	1.10522e+09	2.53543e+08	2.56629e+08	1.4355e+08
Coniferin	Positive	342.131	Organic oxygen compounds	Organooxygen compounds	1.73653e+06	1.62775e+06	1.74724e+06	1.33757e+06	1.29658e+06	1.17199e+06	2.05837e+06	1.72724e+06	1.2036e+06	1.38397e+06	1.06016e+06	651329
Helicin	Positive	284.09	Organic oxygen compounds	Organooxygen compounds	190839	210605	723134	589874	452882	461646	214048	458597	728647	1.19048e+06	294061	989954
2-Methylcyclohexanone	Positive	112.089	Organic oxygen compounds	Organooxygen compounds	2.36557e+06	2.22872e+06	3.46256e+06	1.36547e+06	1.42111e+06	2.4405e+06	3.23189e+06	2.86979e+06	1.56763e+06	2.17678e+06	1.98557e+06	3.22211e+06
Xylobiose	Positive	282.095	Organic oxygen compounds	Organooxygen compounds	6.48005e+06	5.45896e+06	8.03132e+06	6.81403e+06	6.50069e+06	4.95816e+06	4.8157e+06	4.39686e+06	4.72387e+06	5.70838e+06	5.64793e+06	4.44188e+06
Indoxyl-beta-D-glucoside	Positive	295.106	Organic oxygen compounds	Organooxygen compounds	8.43788e+06	8.29479e+06	1.18377e+07	1.07276e+07	9.78118e+06	1.07133e+07	7.19284e+06	6.92197e+06	7.47868e+06	203885	362975	457172
L-Kynurenine	Positive	208.085	Organic oxygen compounds	Organooxygen compounds	2.78248e+06	2.59878e+06	4.02534e+06	3.29828e+06	2.98574e+06	3.21838e+06	3.31159e+06	2.98902e+06	2.20874e+06	4.60424e+06	3.77156e+06	7.58978e+06
3-Hydroxyacetophenone	Negative	136.052	Organic oxygen compounds	Organooxygen compounds	2.39996e+07	1.78607e+07	1.89827e+07	1.95692e+07	1.87973e+07	1.98453e+07	1.52441e+07	1.53931e+07	1.513e+07	1.56469e+08	1.51856e+08	2.53871e+08
Threonic acid	Negative	136.037	Organic oxygen compounds	Organooxygen compounds	1.99807e+06	1.54316e+06	2.8028e+06	3.23391e+06	1.31475e+06	3.34605e+06	2.18609e+06	1.64116e+06	2.72558e+06	5.32307e+06	2.99447e+06	4.73975e+06
Shikimic acid	Negative	174.053	Organic oxygen compounds	Organooxygen compounds	1.04674e+07	6.84392e+06	5.30631e+06	1.54941e+06	1.44243e+06	1.30471e+06	5.55597e+06	6.86163e+06	5.02421e+06	2.31563e+06	2.09029e+06	2.31575e+06
4-Hydroxybenzaldehyde	Negative	122.037	Organic oxygen compounds	Organooxygen compounds	6.85003e+08	7.21206e+08	7.91567e+08	1.0307e+09	9.82938e+08	9.44686e+08	5.50821e+08	5.57266e+08	5.52882e+08	6.82452e+07	6.66741e+07	6.537e+07
D-Allose	Negative	180.063	Organic oxygen compounds	Organooxygen compounds	892648	1.22615e+06	1.07234e+06	875059	1.16512e+06	1.20724e+06	2.02935e+06	3.99803e+06	982436	1.76237e+06	1.93275e+06	1.8982e+07
Xylitol	Negative	152.068	Organic oxygen compounds	Organooxygen compounds	265111	792111	341242	316062	221312	604461	275575	344724	288903	571611	342470	417566
Trehalose	Negative	342.116	Organic oxygen compounds	Organooxygen compounds	7.79e+07	7.68184e+07	1.36695e+08	1.10964e+08	1.10711e+08	2.55762e+08	2.24362e+08	2.19196e+08	6.94433e+07	2.05724e+08	2.12444e+08	2.13606e+09
Glucaric acid	Negative	210.038	Organic oxygen compounds	Organooxygen compounds	5.21994e+07	5.36652e+07	7.08913e+07	5.364e+07	7.12176e+07	7.09877e+07	6.57435e+07	6.54958e+07	6.89195e+07	6.01948e+06	5.87592e+06	6.31637e+06
2-Aminoacetophenone	Negative	135.068	Organic oxygen compounds	Organooxygen compounds	2.37988e+06	2.80485e+06	3.72213e+06	371824	568077	467252	1.87216e+08	2.04592e+08	1.90328e+08	1.57755e+07	1.57197e+07	4.69793e+07
Sucrose	Negative	342.116	Organic oxygen compounds	Organooxygen compounds	3.56236e+06	4.32228e+06	4.21744e+06	2.90893e+06	5.60834e+06	5.38965e+06	5.415e+06	6.03233e+06	3.38949e+06	1.42587e+07	1.1345e+07	5.54788e+07
Maltodextrin	Negative	684.232	Organic oxygen compounds	Organooxygen compounds	921601	1.29817e+06	2.27899e+06	1.87925e+06	2.22825e+06	9.61799e+06	6.40038e+06	6.59498e+06	1.06395e+06	4.26997e+06	4.50448e+06	3.7662e+08
Dl-Mevalonolactone	Positive	130.063	Organoheterocyclic compounds	Lactones	8.63197e+07	8.04657e+07	4.08994e+07	8.13554e+07	7.71121e+07	5.41198e+07	3.17445e+07	3.3133e+07	3.8412e+07	6.07803e+07	6.63681e+07	7.69704e+07
Barbituric acid	Positive	128.022	Organoheterocyclic compounds	Diazines	609105	1.16428e+06	1.25005e+06	1.03585e+06	915995	1.2182e+06	643740	809542	560736	1.9162e+06	546785	3.06471e+06
Indole-3-carboxaldehyde	Positive	145.053	Organoheterocyclic compounds	Indoles and derivatives	7.67891e+07	7.33896e+07	8.76763e+07	1.00784e+08	9.20051e+07	9.31706e+07	4.63578e+07	4.71106e+07	3.872e+07	4.3827e+07	4.49406e+07	4.46884e+07
L-Tryptophan	Positive	204.09	Organoheterocyclic compounds	Indoles and derivatives	8.94969e+08	8.97921e+08	1.04041e+09	2.85234e+08	2.58835e+08	3.11576e+08	1.24139e+09	1.29056e+09	1.21883e+09	6.09603e+08	6.16316e+08	4.42201e+08
5-Hydroxymethyl-2-furancarboxylic acid	Positive	142.027	Organoheterocyclic compounds	Furans	4.2207e+07	2.436e+07	3.73849e+07	2.16513e+07	3.50597e+07	2.80255e+07	3.10105e+07	4.67461e+07	4.0754e+07	5.16994e+07	5.43997e+07	2.93188e+07
Serotonin	Positive	176.095	Organoheterocyclic compounds	Indoles and derivatives	6.52581e+06	5.90789e+06	7.76657e+06	1.51292e+06	1.07476e+06	1.87709e+06	1.01317e+07	1.02452e+07	8.53721e+06	2.32906e+06	1.76751e+06	1.87522e+06
Indole	Positive	117.058	Organoheterocyclic compounds	Indoles and derivatives	2.55025e+07	3.76582e+07	2.81327e+07	3.34552e+07	3.09261e+07	2.88916e+07	9.6692e+06	9.99397e+06	8.88335e+06	1.67024e+06	3.77112e+06	3.21897e+06
Aurantiamide	Positive	402.194	Organoheterocyclic compounds	Diazinanes	9.11786e+06	8.22984e+06	1.10104e+07	7.22113e+06	6.01512e+06	6.92251e+06	9.5298e+06	1.06887e+07	9.1305e+06	2.2375e+07	1.52225e+07	2.0706e+07
Protoporphyrin	Positive	562.258	Organoheterocyclic compounds	Tetrapyrroles and derivatives	5.58825e+06	5.2902e+07	4.41885e+06	3.63996e+06	2.8581e+07	2.30122e+07	5.1846e+06	2.69049e+07	5.86884e+06	4.95864e+07	1.13471e+08	7.39238e+06
Kahweol	Positive	314.188	Organoheterocyclic compounds	Naphthofurans	8.90505e+06	7.38606e+06	6.41284e+06	6.94521e+06	8.49928e+06	6.49526e+06	7.13613e+06	9.00674e+06	7.16779e+06	445720	356386	1.43365e+06
Cafestol	Positive	316.204	Organoheterocyclic compounds	Naphthofurans	7.3997e+07	7.49089e+07	4.2898e+06	2.86994e+07	5.24176e+07	7.507e+06	5.78147e+06	5.86557e+06	4.87551e+07	6.43184e+07	6.56111e+07	2.32073e+07
2,6-Dimethylquinoline	Positive	157.089	Organoheterocyclic compounds	Quinolines and derivatives	3.50786e+07	5.14816e+07	4.11787e+07	3.26911e+07	4.77089e+07	3.31745e+07	3.0545e+07	4.82671e+07	4.4735e+07	7.60601e+07	7.53669e+07	1.00341e+08
6-Hydroxycoumarin	Positive	162.032	Phenylpropanoids and polyketides	Coumarins and derivatives	9.80031e+06	9.25963e+06	8.57135e+06	7.40778e+06	6.6265e+06	6.45527e+06	1.16517e+07	7.49919e+06	5.91535e+06	1.35106e+07	1.40276e+07	9.61484e+06
(+)-Peusedanol	Positive	264.1	Phenylpropanoids and polyketides	Coumarins and derivatives	1.14989e+07	1.22796e+07	1.14505e+07	1.24438e+07	1.1371e+07	8.79772e+06	8.22967e+06	7.68924e+06	9.62578e+06	8.85071e+06	9.00593e+06	8.61795e+06
Cucurbitacin IIb	Positive	520.34	Phenylpropanoids and polyketides	Depsides and depsidones	1.71169e+06	1.46348e+06	1.19501e+06	177323	92663.6	192999	820440	491046	354527	1.45405e+06	1.3468e+06	887059
Corylin	Positive	320.105	Phenylpropanoids and polyketides	Isoflavonoids	1.62547e+06	1.64265e+06	3.33101e+06	1.50148e+06	814844	1.48668e+06	2.14808e+06	2.69817e+06	1.92044e+06	2.38223e+06	3.21505e+06	2.46434e+06
Piceatannol	Positive	244.074	Phenylpropanoids and polyketides	Stilbenes	1.02889e+06	997716	1.15642e+06	845631	470125	895567	1.40405e+06	1.06225e+06	998700	1.69506e+06	1.67702e+06	1.25857e+06
Naringenin chalcone	Positive	272.068	Phenylpropanoids and polyketides	Linear 1,3-diarylpropanoids	2.3584e+07	2.32125e+07	2.22934e+07	2.63293e+07	2.43816e+07	2.76013e+07	1.20305e+07	1.33125e+07	1.26438e+07	116175	104291	2.80103e+06
Mulberrin	Positive	422.173	Phenylpropanoids and polyketides	Flavonoids	9.59237e+06	1.02731e+07	1.37349e+07	9.98891e+06	9.37977e+06	8.88393e+06	1.0973e+07	1.00584e+07	1.04624e+07	8.93803e+06	1.11819e+07	1.18038e+07
4-Hydroxycinnamic acid	Positive	164.047	Phenylpropanoids and polyketides	Cinnamic acids and derivatives	5.14512e+07	5.25314e+07	6.06197e+07	6.55163e+07	6.07634e+07	5.19588e+07	6.47132e+07	6.4437e+07	6.19686e+07	1.36962e+07	1.26768e+07	9.51132e+06
trans-Ferulic acid	Positive	194.058	Phenylpropanoids and polyketides	Cinnamic acids and derivatives	4.09155e+07	5.08079e+07	3.36096e+07	3.39079e+07	5.58413e+07	6.1718e+07	8.14909e+07	8.50471e+07	7.93245e+07	1.25332e+07	1.29044e+07	8.51151e+06
4-Vinylsyringol	Positive	180.079	Phenylpropanoids and polyketides	Stilbenes	168462	213815	176263	171199	152736	187042	212831	211356	180524	161816	121631	156781
Catechin	Positive	290.079	Phenylpropanoids and polyketides	Flavonoids	4.25626e+07	4.41746e+07	4.91105e+07	5.77195e+07	5.5985e+07	5.09718e+07	3.633e+07	3.76226e+07	3.82834e+07	470612	182578	336435
Sinapinic acid	Positive	224.068	Phenylpropanoids and polyketides	Cinnamic acids and derivatives	1.29622e+07	1.37833e+07	1.80347e+07	4.25581e+07	2.30646e+07	2.30409e+07	1.32109e+07	1.64602e+07	1.59997e+07	530462	241962	609958
7,4'-Dihydroxyflavone	Positive	254.058	Phenylpropanoids and polyketides	Flavonoids	6.24659e+07	6.3931e+07	5.36517e+07	1.75056e+08	1.61217e+08	1.61717e+08	2.76859e+06	3.41442e+06	3.10701e+06	2.37111e+07	2.47216e+07	2.45716e+07
Hispidol	Positive	254.058	Phenylpropanoids and polyketides	Aurone flavonoids	2.64645e+09	2.79604e+09	2.29722e+09	5.81813e+09	4.76128e+09	4.4603e+09	2.05013e+08	2.15466e+08	2.1617e+08	5.01958e+07	3.65064e+07	2.4332e+07
Leucyl-phenylalanine	Positive	278.163	Organic acids and derivatives	Carboxylic acids and derivatives	6.12961e+06	6.36693e+06	6.60207e+06	1.43897e+06	2.26258e+06	3.65352e+06	5.24964e+07	5.34512e+07	3.55324e+07	2.11648e+08	2.18634e+08	1.7329e+08
Camellianin A	Positive	446.121	Phenylpropanoids and polyketides	Flavonoids	6.38967e+08	7.14836e+08	7.38381e+08	9.04691e+07	8.91339e+07	8.38082e+07	6.13611e+08	6.40124e+08	5.90444e+08	609501	2.4063e+06	1.16837e+06
Soyasapogenol B	Positive	458.376	Lipids and lipid-like molecules	Prenol lipids	1.30744e+08	1.26578e+08	1.22852e+08	1.10248e+08	1.15844e+08	1.12595e+08	1.69802e+08	1.24562e+08	1.24414e+08	1.56127e+06	536624	484099
alpha-Linolenic acid	Positive	278.225	Lipids and lipid-like molecules	Fatty Acyls	1.4665e+08	1.6584e+08	1.41959e+08	1.94391e+08	2.86528e+08	2.101e+08	1.15147e+08	1.18811e+08	1.05702e+08	3.9208e+07	4.08857e+07	2.61612e+07
Indolelactic acid	Positive	205.074	Organoheterocyclic compounds	Indoles and derivatives	1.40337e+09	1.42587e+09	1.79913e+09	2.22517e+09	2.05731e+09	2.01945e+09	2.63999e+08	2.69948e+08	2.20412e+08	1.78298e+08	1.8142e+08	1.67359e+08
5-Hydroxytryptophol	Positive	177.079	Organoheterocyclic compounds	Indoles and derivatives	1.72317e+08	1.82715e+08	1.81569e+08	2.6494e+08	2.4084e+08	2.38639e+08	4.19206e+07	3.75544e+07	3.50474e+07	2.36723e+07	2.17156e+07	2.36406e+07
L-Tyrosine	Positive	181.074	Organic acids and derivatives	Carboxylic acids and derivatives	3.67407e+07	3.60233e+07	3.89344e+07	3.71403e+07	3.55176e+07	3.03539e+07	3.34092e+07	2.85427e+07	3.37044e+07	2.131e+06	2.80191e+06	2.66124e+06
Cysteine	Positive	121.02	Organic acids and derivatives	Carboxylic acids and derivatives	695133	804099	596164	671815	325262	376491	399381	554179	407701	29531.2	23133.508241402	27666.1
Propionyl-L-carnitine	Positive	217.131	Lipids and lipid-like molecules	Fatty Acyls	2.34211e+07	2.40571e+07	3.16861e+07	1.77502e+07	1.73521e+07	2.30849e+07	7.17081e+06	6.86769e+06	5.48659e+06	7.86111e+07	7.97699e+07	6.61274e+07
N-L-Leucyl-L-leucine	Positive	244.179	Organic acids and derivatives	Carboxylic acids and derivatives	6.28176e+06	6.45403e+06	6.60977e+06	1.33541e+06	1.21894e+06	1.71613e+06	2.90199e+07	2.99212e+07	2.25404e+07	2.23794e+08	2.23724e+08	2.01064e+08
val-leu-pro-val-pro-gln	Positive	651.396	Organic acids and derivatives	Carboxylic acids and derivatives	2.31619e+06	2.36982e+06	2.80621e+06	4.53211e+06	3.8918e+06	3.57784e+06	1.28439e+07	1.43104e+07	1.30821e+07	6.31598e+07	6.53189e+07	5.89018e+07
3-Hydroxy-beta-ionone	Positive	208.146	Lipids and lipid-like molecules	Prenol lipids	2.54732e+07	2.61677e+07	2.84197e+07	2.93667e+07	3.13583e+07	3.03168e+07	2.39735e+07	2.76597e+07	2.09882e+07	3.44021e+06	2.95792e+06	3.24318e+06
H-Pro-Trp-OH	Positive	301.143	Organic acids and derivatives	Carboxylic acids and derivatives	7.66655e+06	5.46873e+06	3.97211e+06	815860	544247	390332	2.26955e+07	2.23453e+07	1.87623e+07	2.12145e+07	1.74013e+07	1.49865e+07
Scutellarein 6-glucoside	Positive	448.101	Phenylpropanoids and polyketides	Flavonoids	7.96981e+07	7.54482e+07	8.78776e+07	3.29408e+07	3.4811e+07	2.97896e+07	7.92785e+07	6.81813e+07	6.58364e+07	3.72728e+06	2.68071e+06	2.46219e+06
Cassiaside	Positive	420.106	Organoheterocyclic compounds	Naphthopyrans	1.1563e+06	1.45728e+06	1.61686e+06	6.6785e+06	5.09409e+06	5.62197e+06	7.93025e+06	8.38803e+06	6.50898e+06	1.15074e+07	1.1938e+07	1.30663e+07
PE(18:1(9Z)/18:1(9Z))	Positive	743.547	Lipids and lipid-like molecules	Glycerophospholipids	3.15965e+07	2.9607e+07	1.46923e+07	1.63033e+07	2.176e+07	1.84396e+07	4.19162e+07	4.97056e+07	4.48235e+07	3.57418e+07	3.34029e+07	2.46649e+07
PE(18:1(9Z)/16:1(9Z))	Positive	715.515	Lipids and lipid-like molecules	Glycerophospholipids	2.14217e+07	2.06804e+07	2.57703e+07	1.21363e+07	1.58803e+07	1.42796e+07	2.13245e+07	2.24472e+07	1.80102e+07	935566	907990	762519
Glutaminylarginine	Positive	302.17	Organic acids and derivatives	Carboxylic acids and derivatives	6.66226e+06	6.63835e+06	6.18341e+06	5.72042e+06	5.9047e+06	5.41463e+06	3.92511e+06	3.15355e+06	4.08289e+06	3.6174e+06	2.91737e+06	2.61767e+06
Pinobanksin	Negative	272.068	Phenylpropanoids and polyketides	Flavonoids	2.73614e+07	2.90234e+07	2.04078e+07	5.60909e+07	5.41577e+07	5.24729e+07	6.22667e+06	7.47516e+06	6.33127e+06	1.9579e+06	1.27355e+06	1.25869e+06
O-Desmethylangolensin	Negative	258.089	Phenylpropanoids and polyketides	Alpha-methyldeoxybenzoin flavonoids	1.81305e+06	1.50357e+06	1.49695e+06	2.17485e+06	2.11683e+06	2.39278e+06	1.14012e+06	1097357.00722346	1.00106e+06	291417.895942428	293659	266613
Phenylacetylglycine	Negative	193.074	Organic acids and derivatives	Carboxylic acids and derivatives	1.89445e+08	1.9978e+08	2.37939e+08	6.30741e+08	6.02751e+08	7.84016e+08	3.34029e+08	3.75485e+08	3.11024e+08	1.20659e+09	1.20022e+09	1.34691e+09
Syringic acid beta-glucopyranosyl ester	Negative	360.106	Phenylpropanoids and polyketides	Tannins	2.60914e+07	2.61414e+07	3.65488e+07	2.59497e+07	2.46089e+07	2.57436e+07	3.24276e+07	3.25593e+07	3.42602e+07	1.5137e+06	1.76679e+06	1.59263e+06
Ile-Phe-Leu	Negative	391.247	Organic acids and derivatives	Carboxylic acids and derivatives	1.38566e+06	1.37294e+06	1.07809e+06	892081	943071	983747	1.42956e+06	1.45137e+06	1.50675e+06	2.6432e+07	2.6571e+07	2.72195e+07
Glucosamine 6-sulfate	Negative	259.036	Organic oxygen compounds	Organooxygen compounds	317295	921253	778080	1.90687e+06	1.20966e+06	1.95003e+06	240348	1.00012e+06	323260	7.88715e+06	8.30532e+06	8.26242e+06
Isoquercitrin	Negative	464.095	Phenylpropanoids and polyketides	Flavonoids	2.20108e+07	2.42845e+07	2.69977e+07	3.20119e+07	3.16112e+07	3.1749e+07	1.88169e+07	2.02265e+07	2.15588e+07	97897.2	74006	86451.5
Cinnabarone	Negative	528.215	Phenylpropanoids and polyketides	Diarylheptanoids	5.22254e+06	5.76089e+06	6.54512e+06	6.69303e+06	6.95247e+06	6.74091e+06	5.31509e+06	5.74185e+06	5.63177e+06	37519.8	497837	251493
